# Supplementary material for: High-Quality Nucleic Acid Isolation from Hard-to-Lyse Bacterial Strains Using PMAP-36, a Broad-Spectrum Antimicrobial Peptide
Source: Int J Mol Sci. 2021 Apr 16;22(8):4149. doi: 10.3390/ijms22084149 (PMC8073543; doi:10.3390/ijms22084149)
Supplement: Supplementary file 1 [file ijms-22-04149-s001.zip]

Archive with 1 entries (1 files):
- ijms-1186445-supplementary.pdf
